# Supplementary material for: Rapid, Selective, and Ultra-Sensitive Field Effect Transistor-Based Detection of Escherichia coli
Source: Materials (Basel). 2024 Jul 24;17(15):3648. doi: 10.3390/ma17153648 (PMC11313016; doi:10.3390/ma17153648)
Supplement: Supplementary file 1 [file materials-17-03648-s001.zip]

Archive with 1 entries (1 files):
- materials-3092535-supplementary.pdf
